# Supplementary material for: Overexpression of Lilium formosanum MADS-box (LFMADS) Causing Floral Defects While Promoting Flowering in Arabidopsis thaliana, Whereas Only Affecting Floral Transition Time in Nicotiana tabacum
Source: Int J Mol Sci. 2018 Jul 29;19(8):2217. doi: 10.3390/ijms19082217 (PMC6121541; doi:10.3390/ijms19082217)
Supplement: Supplementary file 1 [file ijms-19-02217-s001.zip]

Archive with 5 entries (4 files):
- ijms-329608 suppl/
- ijms-329608 suppl/Supplementary material-IJMS329608 07172018.pdf
- ijms-329608 suppl/Table S4  06302018.xls
- ijms-329608 suppl/Table S5 06302018.xls
- ijms-329608 suppl/Table S6 06302018.xls
