# Supplementary material for: Overexpression of Lilium formosanum MADS-box (LFMADS) Causing Floral Defects While Promoting Flowering in Arabidopsis thaliana, Whereas Only Affecting Floral Transition Time in Nicotiana tabacum
Source: Int J Mol Sci. 2018 Jul 29;19(8):2217. doi: 10.3390/ijms19082217 (PMC6121541; doi:10.3390/ijms19082217)
Supplement: Supplementary file 1 [file ijms-19-02217-s001.zip › ijms-329608 suppl/Table S4 06302018.xls]

## Sheet: 工作表1
Table S4. Statistics of DEGs between PH-LF and PH-FB datasets from Formosa lily through KEGG enrichment analysis.
Number	Pathway	DEGs in term (13,685)	All gene in term (24,306)	Rich Factor	P value	Q value	Pathway ID	Level 1	Level 2
1	Ribosome	417 (3.05%)	625 (2.57%)	0.6672	4.5846e-08	6.09751e-06	ko03010	Genetic Information Processing	Translation
2	Photosynthesis	65 (0.47%)	78 (0.32%)	0.833333	3.63649e-07	2.41827e-05	ko00195	Metabolism	Energy metabolism
3	Porphyrin and chlorophyll metabolism	73 (0.53%)	93 (0.38%)	0.784946	6.13792e-06	0.000272114	ko00860	Metabolism	Metabolism of cofactors and vitamins
4	Biosynthesis of secondary metabolites	1277 (9.33%)	2124 (8.74%)	0.601224	0.000106266	0.00353334	ko01110	Metabolism	Global and overview maps
5	RNA polymerase	176 (1.29%)	262 (1.08%)	0.671756	0.000194225	0.00436069	ko03020	Genetic Information Processing	Transcription
6	Metabolic pathways	2428 (17.74%)	4129 (16.99%)	0.588036	0.000196723	0.00436069	ko01100	Metabolism	Global and overview maps
7	DNA replication	80 (0.58%)	119 (0.49%)	0.672269	0.0096271	0.182915	ko03030	Genetic Information Processing	Replication and repair
8	Glyoxylate and dicarboxylate metabolism	82 (0.6%)	124 (0.51%)	0.66129	0.0161913	0.21742	ko00630	Metabolism	Carbohydrate metabolism
9	Zeatin biosynthesis	44 (0.32%)	63 (0.26%)	0.698413	0.0192797	0.21742	ko00908	Metabolism	Metabolism of terpenoids and polyketides
10	Pyrimidine metabolism	279 (2.04%)	457 (1.88%)	0.610503	0.0214299	0.21742	ko00240	Metabolism	Nucleotide metabolism
11	Flavone and flavonol biosynthesis	45 (0.33%)	65 (0.27%)	0.692308	0.0226034	0.21742	ko00944	Metabolism	Biosynthesis of other secondary metabolites
12	Butanoate metabolism	33 (0.24%)	46 (0.19%)	0.717391	0.0230916	0.21742	ko00650	Metabolism	Carbohydrate metabolism
13	Pentose phosphate pathway	72 (0.53%)	109 (0.45%)	0.66055	0.0240342	0.21742	ko00030	Metabolism	Carbohydrate metabolism
14	Cutin, suberine and wax biosynthesis	38 (0.28%)	54 (0.22%)	0.703704	0.0241348	0.21742	ko00073	Metabolism	Lipid metabolism
15	Peroxisome	98 (0.72%)	152 (0.63%)	0.644737	0.024521	0.21742	ko04146	Cellular Processes	Transport and catabolism
16	Tryptophan metabolism	39 (0.28%)	56 (0.23%)	0.696429	0.0285491	0.237314	ko00380	Metabolism	Amino acid metabolism
17	Phenylpropanoid biosynthesis	234 (1.71%)	383 (1.58%)	0.610966	0.0313922	0.245598	ko00940	Metabolism	Biosynthesis of other secondary metabolites
18	C5-Branched dibasic acid metabolism	17 (0.12%)	22 (0.09%)	0.772727	0.0354969	0.262283	ko00660	Metabolism	Carbohydrate metabolism
19	Protein export	55 (0.4%)	83 (0.34%)	0.662651	0.0413707	0.28342	ko03060	Genetic Information Processing	Folding, sorting and degradation
20	Starch and sucrose metabolism	309 (2.26%)	514 (2.11%)	0.601167	0.0426195	0.28342	ko00500	Metabolism	Carbohydrate metabolism
21	Terpenoid backbone biosynthesis	80 (0.58%)	125 (0.51%)	0.64	0.0486999	0.308433	ko00900	Metabolism	Metabolism of terpenoids and polyketides
22	Nucleotide excision repair	89 (0.65%)	141 (0.58%)	0.631206	0.0596015	0.358434	ko03420	Genetic Information Processing	Replication and repair
23	Limonene and pinene degradation	34 (0.25%)	50 (0.21%)	0.68	0.0619847	0.358434	ko00903	Metabolism	Metabolism of terpenoids and polyketides
24	Plant hormone signal transduction	297 (2.17%)	498 (2.05%)	0.596386	0.0703597	0.38991	ko04075	Environmental Information Processing	Signal transduction
25	Isoflavonoid biosynthesis	20 (0.15%)	28 (0.12%)	0.714286	0.0753401	0.394604	ko00943	Metabolism	Biosynthesis of other secondary metabolites
26	Arachidonic acid metabolism	31 (0.23%)	46 (0.19%)	0.673913	0.0842959	0.394604	ko00590	Metabolism	Lipid metabolism
27	Purine metabolism	283 (2.07%)	476 (1.96%)	0.594538	0.0877419	0.394604	ko00230	Metabolism	Nucleotide metabolism
28	Isoquinoline alkaloid biosynthesis	26 (0.19%)	38 (0.16%)	0.684211	0.088228	0.394604	ko00950	Metabolism	Biosynthesis of other secondary metabolites
29	Vitamin B6 metabolism	16 (0.12%)	22 (0.09%)	0.727273	0.0884306	0.394604	ko00750	Metabolism	Metabolism of cofactors and vitamins
30	Carotenoid biosynthesis	37 (0.27%)	56 (0.23%)	0.660714	0.0890083	0.394604	ko00906	Metabolism	Metabolism of terpenoids and polyketides
31	Flavonoid biosynthesis	59 (0.43%)	93 (0.38%)	0.634409	0.0986295	0.423152	ko00941	Metabolism	Biosynthesis of other secondary metabolites
32	Stilbenoid, diarylheptanoid and gingerol biosynthesis	49 (0.36%)	77 (0.32%)	0.636364	0.11764	0.488943	ko00945	Metabolism	Biosynthesis of other secondary metabolites
33	Phenylalanine, tyrosine and tryptophan biosynthesis	55 (0.4%)	88 (0.36%)	0.625	0.142926	0.574063	ko00400	Metabolism	Amino acid metabolism
34	Glycine, serine and threonine metabolism	62 (0.45%)	100 (0.41%)	0.62	0.146753	0.574063	ko00260	Metabolism	Amino acid metabolism
35	Taurine and hypotaurine metabolism	9 (0.07%)	12 (0.05%)	0.75	0.155112	0.589427	ko00430	Metabolism	Metabolism of other amino acids
36	Glutathione metabolism	92 (0.67%)	152 (0.63%)	0.605263	0.165821	0.593446	ko00480	Metabolism	Metabolism of other amino acids
37	Thiamine metabolism	23 (0.17%)	35 (0.14%)	0.657143	0.170585	0.593446	ko00730	Metabolism	Metabolism of cofactors and vitamins
38	One carbon pool by folate	23 (0.17%)	35 (0.14%)	0.657143	0.170585	0.593446	ko00670	Metabolism	Metabolism of cofactors and vitamins
39	Carbon metabolism	282 (2.06%)	482 (1.98%)	0.585062	0.174018	0.593446	ko01200	Metabolism	Global and overview maps
40	Benzoxazinoid biosynthesis	5 (0.04%)	6 (0.02%)	0.833333	0.180164	0.599046	ko00402	Metabolism	Biosynthesis of other secondary metabolites
41	Regulation of autophagy	102 (0.75%)	170 (0.7%)	0.6	0.184875	0.599716	ko04140	Cellular Processes	Transport and catabolism
42	Oxidative phosphorylation	155 (1.13%)	262 (1.08%)	0.591603	0.190999	0.600449	ko00190	Metabolism	Energy metabolism
43	Mismatch repair	64 (0.47%)	105 (0.43%)	0.609524	0.19413	0.600449	ko03430	Genetic Information Processing	Replication and repair
44	Pantothenate and CoA biosynthesis	38 (0.28%)	61 (0.25%)	0.622951	0.208037	0.614864	ko00770	Metabolism	Metabolism of cofactors and vitamins
45	Arginine biosynthesis	38 (0.28%)	61 (0.25%)	0.622951	0.208037	0.614864	ko00220	Metabolism	Amino acid metabolism
46	Nitrogen metabolism	32 (0.23%)	51 (0.21%)	0.627451	0.216408	0.625702	ko00910	Metabolism	Energy metabolism
47	Fatty acid elongation	51 (0.37%)	84 (0.35%)	0.607143	0.240823	0.644262	ko00062	Metabolism	Lipid metabolism
48	Carbon fixation in photosynthetic organisms	88 (0.64%)	148 (0.61%)	0.594595	0.244647	0.644262	ko00710	Metabolism	Energy metabolism
49	Arginine and proline metabolism	48 (0.35%)	79 (0.33%)	0.607595	0.247192	0.644262	ko00330	Metabolism	Amino acid metabolism
50	Biosynthesis of amino acids	245 (1.79%)	422 (1.74%)	0.580569	0.247577	0.644262	ko01230	Metabolism	Global and overview maps
51	2-Oxocarboxylic acid metabolism	63 (0.46%)	105 (0.43%)	0.6	0.253272	0.644262	ko01210	Metabolism	Global and overview maps
52	Cyanoamino acid metabolism	60 (0.44%)	100 (0.41%)	0.6	0.260085	0.644262	ko00460	Metabolism	Metabolism of other amino acids
53	Sulfur metabolism	42 (0.31%)	69 (0.28%)	0.608696	0.260811	0.644262	ko00920	Metabolism	Energy metabolism
54	Tyrosine metabolism	53 (0.39%)	88 (0.36%)	0.602273	0.263428	0.644262	ko00350	Metabolism	Amino acid metabolism
55	beta-Alanine metabolism	32 (0.23%)	52 (0.21%)	0.615385	0.268375	0.644262	ko00410	Metabolism	Metabolism of other amino acids
56	Monoterpenoid biosynthesis	4 (0.03%)	5 (0.02%)	0.8	0.276112	0.644262	ko00902	Metabolism	Metabolism of terpenoids and polyketides
57	Anthocyanin biosynthesis	4 (0.03%)	5 (0.02%)	0.8	0.276112	0.644262	ko00942	Metabolism	Biosynthesis of other secondary metabolites
58	Glycosaminoglycan degradation	44 (0.32%)	73 (0.3%)	0.60274	0.286699	0.657429	ko00531	Metabolism	Glycan biosynthesis and metabolism
59	Aminoacyl-tRNA biosynthesis	90 (0.66%)	153 (0.63%)	0.588235	0.292461	0.659277	ko00970	Genetic Information Processing	Translation
60	Sphingolipid metabolism	65 (0.47%)	110 (0.45%)	0.590909	0.311651	0.690827	ko00600	Metabolism	Lipid metabolism
61	Proteasome	59 (0.43%)	100 (0.41%)	0.59	0.329915	0.698853	ko03050	Genetic Information Processing	Folding, sorting and degradation
62	Folate biosynthesis	25 (0.18%)	41 (0.17%)	0.609756	0.329963	0.698853	ko00790	Metabolism	Metabolism of cofactors and vitamins
63	Other glycan degradation	63 (0.46%)	107 (0.44%)	0.588785	0.331035	0.698853	ko00511	Metabolism	Glycan biosynthesis and metabolism
64	Synthesis and degradation of ketone bodies	8 (0.06%)	12 (0.05%)	0.666667	0.33738	0.699688	ko00072	Metabolism	Lipid metabolism
65	Tropane, piperidine and pyridine alkaloid biosynthesis	22 (0.16%)	36 (0.15%)	0.611111	0.341953	0.699688	ko00960	Metabolism	Biosynthesis of other secondary metabolites
66	Steroid biosynthesis	46 (0.34%)	78 (0.32%)	0.589744	0.360331	0.726121	ko00100	Metabolism	Lipid metabolism
67	alpha-Linolenic acid metabolism	47 (0.34%)	80 (0.33%)	0.5875	0.37276	0.737039	ko00592	Metabolism	Lipid metabolism
68	Glycosphingolipid biosynthesis - ganglio series	32 (0.23%)	54 (0.22%)	0.592593	0.383837	0.737039	ko00604	Metabolism	Glycan biosynthesis and metabolism
69	Phenylalanine metabolism	36 (0.26%)	61 (0.25%)	0.590164	0.384678	0.737039	ko00360	Metabolism	Amino acid metabolism
70	RNA transport	353 (2.58%)	620 (2.55%)	0.569355	0.390084	0.737039	ko03013	Genetic Information Processing	Translation
71	Galactose metabolism	94 (0.69%)	163 (0.67%)	0.576687	0.393457	0.737039	ko00052	Metabolism	Carbohydrate metabolism
72	Ascorbate and aldarate metabolism	54 (0.39%)	93 (0.38%)	0.580645	0.407467	0.752682	ko00053	Metabolism	Carbohydrate metabolism
73	Indole alkaloid biosynthesis	7 (0.05%)	11 (0.05%)	0.636364	0.431698	0.77125	ko00901	Metabolism	Biosynthesis of other secondary metabolites
74	Valine, leucine and isoleucine biosynthesis	23 (0.17%)	39 (0.16%)	0.589744	0.433275	0.77125	ko00290	Metabolism	Amino acid metabolism
75	Photosynthesis - antenna proteins	15 (0.11%)	25 (0.1%)	0.6	0.435577	0.77125	ko00196	Metabolism	Energy metabolism
76	Ubiquitin mediated proteolysis	195 (1.42%)	343 (1.41%)	0.568513	0.440714	0.77125	ko04120	Genetic Information Processing	Folding, sorting and degradation
77	Linoleic acid metabolism	20 (0.15%)	34 (0.14%)	0.588235	0.45384	0.783905	ko00591	Metabolism	Lipid metabolism
78	RNA degradation	152 (1.11%)	269 (1.11%)	0.565056	0.498796	0.850511	ko03018	Genetic Information Processing	Folding, sorting and degradation
79	Alanine, aspartate and glutamate metabolism	39 (0.28%)	69 (0.28%)	0.565217	0.535779	0.902008	ko00250	Metabolism	Amino acid metabolism
80	Biosynthesis of unsaturated fatty acids	26 (0.19%)	46 (0.19%)	0.565217	0.549661	0.913811	ko01040	Metabolism	Lipid metabolism
81	Sesquiterpenoid and triterpenoid biosynthesis	32 (0.23%)	57 (0.23%)	0.561404	0.565023	0.927754	ko00909	Metabolism	Metabolism of terpenoids and polyketides
82	Brassinosteroid biosynthesis	13 (0.09%)	23 (0.09%)	0.565217	0.578121	0.937685	ko00905	Metabolism	Metabolism of terpenoids and polyketides
83	Citrate cycle (TCA cycle)	64 (0.47%)	115 (0.47%)	0.556522	0.594376	0.937789	ko00020	Metabolism	Carbohydrate metabolism
84	Propanoate metabolism	35 (0.26%)	63 (0.26%)	0.555556	0.599339	0.937789	ko00640	Metabolism	Carbohydrate metabolism
85	Fatty acid biosynthesis	35 (0.26%)	63 (0.26%)	0.555556	0.599339	0.937789	ko00061	Metabolism	Lipid metabolism
86	Nicotinate and nicotinamide metabolism	26 (0.19%)	47 (0.19%)	0.553191	0.613531	0.948833	ko00760	Metabolism	Metabolism of cofactors and vitamins
87	Homologous recombination	57 (0.42%)	104 (0.43%)	0.548077	0.659219	0.999776	ko03440	Genetic Information Processing	Replication and repair
88	Non-homologous end-joining	8 (0.06%)	15 (0.06%)	0.533333	0.690959	0.999776	ko03450	Genetic Information Processing	Replication and repair
89	Monobactam biosynthesis	8 (0.06%)	15 (0.06%)	0.533333	0.690959	0.999776	ko00261	Metabolism	Biosynthesis of other secondary metabolites
90	Base excision repair	51 (0.37%)	94 (0.39%)	0.542553	0.694313	0.999776	ko03410	Genetic Information Processing	Replication and repair
91	Plant-pathogen interaction	351 (2.56%)	634 (2.61%)	0.553628	0.700319	0.999776	ko04626	Organismal Systems	Environmental adaptation
92	Sulfur relay system	9 (0.07%)	17 (0.07%)	0.529412	0.701858	0.999776	ko04122	Genetic Information Processing	Folding, sorting and degradation
93	Glycolysis / Gluconeogenesis	122 (0.89%)	224 (0.92%)	0.544643	0.734542	0.999776	ko00010	Metabolism	Carbohydrate metabolism
94	Fatty acid metabolism	70 (0.51%)	130 (0.53%)	0.538462	0.744341	0.999776	ko01212	Metabolism	Global and overview maps
95	Glycosylphosphatidylinositol(GPI)-anchor biosynthesis	35 (0.26%)	66 (0.27%)	0.530303	0.746487	0.999776	ko00563	Metabolism	Glycan biosynthesis and metabolism
96	Fructose and mannose metabolism	68 (0.5%)	127 (0.52%)	0.535433	0.764212	0.999776	ko00051	Metabolism	Carbohydrate metabolism
97	N-Glycan biosynthesis	57 (0.42%)	107 (0.44%)	0.53271	0.768222	0.999776	ko00510	Metabolism	Glycan biosynthesis and metabolism
98	Inositol phosphate metabolism	57 (0.42%)	107 (0.44%)	0.53271	0.768222	0.999776	ko00562	Metabolism	Carbohydrate metabolism
99	SNARE interactions in vesicular transport	25 (0.18%)	48 (0.2%)	0.520833	0.769699	0.999776	ko04130	Genetic Information Processing	Folding, sorting and degradation
100	Degradation of aromatic compounds	9 (0.07%)	18 (0.07%)	0.5	0.782165	0.999776	ko01220	Metabolism	Global and overview maps
101	Amino sugar and nucleotide sugar metabolism	128 (0.94%)	237 (0.98%)	0.540084	0.783014	0.999776	ko00520	Metabolism	Carbohydrate metabolism
102	Valine, leucine and isoleucine degradation	35 (0.26%)	67 (0.28%)	0.522388	0.787126	0.999776	ko00280	Metabolism	Amino acid metabolism
103	mRNA surveillance pathway	233 (1.7%)	428 (1.76%)	0.544393	0.797859	0.999776	ko03015	Genetic Information Processing	Translation
104	Cysteine and methionine metabolism	82 (0.6%)	154 (0.63%)	0.532468	0.802167	0.999776	ko00270	Metabolism	Amino acid metabolism
105	Caffeine metabolism	1 (0.01%)	2 (0.01%)	0.5	0.809067	0.999776	ko00232	Metabolism	Biosynthesis of other secondary metabolites
106	Ubiquinone and other terpenoid-quinone biosynthesis	42 (0.31%)	81 (0.33%)	0.518519	0.821677	0.999776	ko00130	Metabolism	Metabolism of cofactors and vitamins
107	Diterpenoid biosynthesis	35 (0.26%)	68 (0.28%)	0.514706	0.82317	0.999776	ko00904	Metabolism	Metabolism of terpenoids and polyketides
108	Pentose and glucuronate interconversions	106 (0.77%)	199 (0.82%)	0.532663	0.826201	0.999776	ko00040	Metabolism	Carbohydrate metabolism
109	Circadian rhythm - plant	101 (0.74%)	190 (0.78%)	0.531579	0.82923	0.999776	ko04712	Organismal Systems	Environmental adaptation
110	Glycosphingolipid biosynthesis - globo series	8 (0.06%)	17 (0.07%)	0.470588	0.844475	0.999776	ko00603	Metabolism	Glycan biosynthesis and metabolism
111	Biotin metabolism	12 (0.09%)	25 (0.1%)	0.48	0.850531	0.999776	ko00780	Metabolism	Metabolism of cofactors and vitamins
112	Glycerophospholipid metabolism	103 (0.75%)	196 (0.81%)	0.52551	0.871786	0.999776	ko00564	Metabolism	Lipid metabolism
113	Spliceosome	323 (2.36%)	597 (2.46%)	0.541039	0.872476	0.999776	ko03040	Genetic Information Processing	Transcription
114	Glycerolipid metabolism	90 (0.66%)	173 (0.71%)	0.520231	0.887752	0.999776	ko00561	Metabolism	Lipid metabolism
115	Lysine degradation	48 (0.35%)	95 (0.39%)	0.505263	0.892378	0.999776	ko00310	Metabolism	Amino acid metabolism
116	Selenocompound metabolism	14 (0.1%)	30 (0.12%)	0.466667	0.893715	0.999776	ko00450	Metabolism	Metabolism of other amino acids
117	Other types of O-glycan biosynthesis	7 (0.05%)	16 (0.07%)	0.4375	0.896545	0.999776	ko00514	Metabolism	Glycan biosynthesis and metabolism
118	Ether lipid metabolism	35 (0.26%)	71 (0.29%)	0.492958	0.904811	0.999776	ko00565	Metabolism	Lipid metabolism
119	Riboflavin metabolism	4 (0.03%)	10 (0.04%)	0.4	0.912404	0.999776	ko00740	Metabolism	Metabolism of cofactors and vitamins
120	Betalain biosynthesis	1 (0.01%)	3 (0.01%)	0.333333	0.916577	0.999776	ko00965	Metabolism	Biosynthesis of other secondary metabolites
121	Lipoic acid metabolism	3 (0.02%)	8 (0.03%)	0.375	0.923211	0.999776	ko00785	Metabolism	Metabolism of cofactors and vitamins
122	Pyruvate metabolism	82 (0.6%)	162 (0.67%)	0.506173	0.938208	0.999776	ko00620	Metabolism	Carbohydrate metabolism
123	Phosphatidylinositol signaling system	70 (0.51%)	140 (0.58%)	0.5	0.944012	0.999776	ko04070	Environmental Information Processing	Signal transduction
124	Basal transcription factors	42 (0.31%)	87 (0.36%)	0.482759	0.946919	0.999776	ko03022	Genetic Information Processing	Transcription
125	Glucosinolate biosynthesis	3 (0.02%)	9 (0.04%)	0.333333	0.957996	0.999776	ko00966	Metabolism	Biosynthesis of other secondary metabolites
126	Fatty acid degradation	21 (0.15%)	47 (0.19%)	0.446809	0.959836	0.999776	ko00071	Metabolism	Lipid metabolism
127	Histidine metabolism	8 (0.06%)	21 (0.09%)	0.380952	0.971175	0.999776	ko00340	Metabolism	Amino acid metabolism
128	Ribosome biogenesis in eukaryotes	96 (0.7%)	194 (0.8%)	0.494845	0.97663	0.999776	ko03008	Genetic Information Processing	Translation
129	Lysine biosynthesis	5 (0.04%)	15 (0.06%)	0.333333	0.980094	0.999776	ko00300	Metabolism	Amino acid metabolism
130	Phagosome	80 (0.58%)	166 (0.68%)	0.481928	0.985528	0.999776	ko04145	Cellular Processes	Transport and catabolism
131	Protein processing in endoplasmic reticulum	298 (2.18%)	576 (2.37%)	0.517361	0.988491	0.999776	ko04141	Genetic Information Processing	Folding, sorting and degradation
132	Endocytosis	277 (2.02%)	544 (2.24%)	0.509191	0.995288	0.999776	ko04144	Cellular Processes	Transport and catabolism
133	ABC transporters	71 (0.52%)	165 (0.68%)	0.430303	0.999776	0.999776	ko02010	Environmental Information Processing	Membrane transport
