# Supplementary material for: Overexpression of Lilium formosanum MADS-box (LFMADS) Causing Floral Defects While Promoting Flowering in Arabidopsis thaliana, Whereas Only Affecting Floral Transition Time in Nicotiana tabacum
Source: Int J Mol Sci. 2018 Jul 29;19(8):2217. doi: 10.3390/ijms19082217 (PMC6121541; doi:10.3390/ijms19082217)
Supplement: Supplementary file 1 [file ijms-19-02217-s001.zip › ijms-329608 suppl/Table S5 06302018.xls]

## Sheet: 工作表1
Table S5. Formosa lily unigenes that are homologous with MADS-box -like genes.
Unigene ID	PH-FB total counts	PH-FB RPKM	PH-LF total counts	PH-LF RPKM	Gene Length (bp)	Homologous with Arabidopsis MADS-box gene lineage	E-value	Nr-ID	Nr-Score	Nr-Evalue	Nr-annotation	SWISSPORT-ID	SWISSPORT-Score	SWISSPORT-Evalue	SWISSPORT-annotation
FL_11085	387	37.26	114	10.42	644	SOC1	2.68071e-46	gi|743854979|ref|XP_010941167.1|	207.223	3.80547e-52	PREDICTED: MADS-box protein SOC1-like isoform X1 [Elaeis guineensis] &gt;gi|743854981|ref|XP_010941168.1| PREDICTED: MADS-box protein SOC1-like isoform X1 [Elaeis guineensis]	sp|Q9XJ60|MAD50_ORYSJ	176	1e-44	MADS-box transcription factor 50 OS=Oryza sativa subsp. japonica GN=MADS50 PE=2 SV=1
FL_11608	750	35.58	3	0.14	1307	AGL6	8.21733e-72	gi|315075619|gb|ADT78584.1|	476.478	9.27448e-133	MADS box protein [Lilium longiflorum]	sp|Q10CQ1|MAD14_ORYSJ	253	1e-67	MADS-box transcription factor 14 OS=Oryza sativa subsp. japonica GN=MADS14 PE=1 SV=2
FL_12403 (LFMADS5)	291	15.62	0	0	1155	AG	1.26386e-97	gi|197690823|dbj|BAG69622.1|	455.677	1.7563e-126	MADS-box transcription factor [Lilium formosanum x Lilium longiflorum]	sp|Q40704|MADS3_ORYSJ	281	5e-76	MADS-box transcription factor 3 OS=Oryza sativa subsp. japonica GN=MADS3 PE=2 SV=1
FL_12529	96	6.01	328	19.5	990	AGL26	2.64398e-67	gi|743765797|ref|XP_010913125.1|	379.407	1.56421e-103	PREDICTED: uncharacterized protein LOC105038906 [Elaeis guineensis]	-	-	-	-
FL_14199	156	14.97	0	0	646	AP1	3.26378e-78	gi|315075617|gb|ADT78583.1|	494.197	4.77289e-138	MADS box protein [Lilium longiflorum]	sp|Q10CQ1|MAD14_ORYSJ	293	1e-79	MADS-box transcription factor 14 OS=Oryza sativa subsp. japonica GN=MADS14 PE=1 SV=2
FL_14580	66	7.47	125	13.42	548	AGL14	9.58922e-34	gi|698451505|ref|XP_009777755.1|	109.768	7.11367e-23	PREDICTED: agamous-like MADS-box protein AGL19 isoform X2 [Nicotiana sylvestris]	sp|Q38838|AGL14_ARATH	107	5e-24	Agamous-like MADS-box protein AGL14 OS=Arabidopsis thaliana GN=AGL14 PE=1 SV=2
FL_15775	207	10.49	444	21.35	1224	FUL	1.11116e-11	gi|743854652|ref|XP_010940994.1|	70.8626	6.92022e-27	PREDICTED: protein IQ-DOMAIN 32-like isoform X1 [Elaeis guineensis]	sp|Q40345|IDHP_MEDSA	92.8	3e-19	Isocitrate dehydrogenase [NADP], chloroplastic (Fragment) OS=Medicago sativa PE=1 SV=1
FL_16033	134	11.75	13	1.08	707	AGL6	3.82334e-35	gi|397529500|dbj|BAM34482.1|	200.29	5.5977e-50	MADS-box transcription factor [Alstroemeria ligtu subsp. ligtu]	sp|Q6EU39|MADS6_ORYSJ	160	6e-40	MADS-box transcription factor 6 OS=Oryza sativa subsp. japonica GN=MADS6 PE=1 SV=1
FL_1675 (LFMADS7)	1219	64.56	1897	95.66	1167	SEP2	9.55177e-97	gi|628823841|gb|AHY82574.1|	497.278	5.26361e-139	MADS-box protein 7 [Lilium formosanum]	sp|Q39685|CMB1_DIACA	278	3e-75	MADS-box protein CMB1 OS=Dianthus caryophyllus GN=CMB1 PE=2 SV=1
FL_18004	51	3.74	66	4.59	846	AGL12	1.03719e-69	gi|743765317|ref|XP_010912876.1|	279.641	9.29829e-74	PREDICTED: MADS-box transcription factor 26-like [Elaeis guineensis]	sp|Q0J8G8|MAD26_ORYSJ	243	1e-64	MADS-box transcription factor 26 OS=Oryza sativa subsp. japonica GN=MADS26 PE=2 SV=1
FL_1859	1317	126.62	3	0.27	645	AGL6	5.71817e-94	gi|397529500|dbj|BAM34482.1|	389.037	2.27811e-106	MADS-box transcription factor [Alstroemeria ligtu subsp. ligtu]	sp|Q6EU39|MADS6_ORYSJ	329	2e-90	MADS-box transcription factor 6 OS=Oryza sativa subsp. japonica GN=MADS6 PE=1 SV=1
FL_18605	54	4.11	231	16.7	814	SOC1	1.02032e-49	gi|300837107|gb|ADK38585.1|	224.557	4.50902e-57	suppressor of overexpression of CO1 [Phalaenopsis equestris]	sp|O82743|AGL19_ARATH	193	1e-49	Agamous-like MADS-box protein AGL19 OS=Arabidopsis thaliana GN=AGL19 PE=1 SV=1
FL_18846	109	7.28	121	7.67	928	SEP1	8.14669e-69	gi|672181621|ref|XP_008811037.1|	273.478	9.20408e-72	PREDICTED: agamous-like MADS-box protein AGL9 homolog isoform X4 [Phoenix dactylifera]	sp|Q03489|AGL9_PETHY	239	1e-63	Agamous-like MADS-box protein AGL9 homolog OS=Petunia hybrida GN=FBP2 PE=1 SV=2
FL_19076	93	4.53	41	1.9	1272	AGL89	3.11048e-14	gi|548854644|gb|ERN12554.1|	83.9593	8.88987e-15	hypothetical protein AMTR_s00025p00207310 [Amborella trichopoda]	sp|Q7X9H9|AGL93_ARATH	68.9	3e-12	Agamous-like MADS-box protein AGL93 OS=Arabidopsis thaliana GN=AGL93 PE=2 SV=1
FL_194 (LFMADS1)	7701	545.13	14	0.94	876	AP3	1.03719e-69	gi|20531753|gb|AAM27456.1|AF503913_1	459.914	9.14789e-128	MADS box protein [Lilium longiflorum] &gt;gi|197690829|dbj|BAG69625.1| MADS-box transcription factor [Lilium formosanum x Lilium longiflorum] &gt;gi|628823829|gb|AHY82568.1| MADS-box protein 1 [Lilium formosanum]	sp|Q944S9|MAD16_ORYSJ	308	5e-84	MADS-box transcription factor 16 OS=Oryza sativa subsp. japonica GN=MADS16 PE=1 SV=2
FL_23038	172	8.78	1305	63.21	1215	AP1	2.04915e-71	gi|315075615|gb|ADT78582.1|	492.271	1.76817e-137	MADS box protein [Lilium longiflorum]	sp|Q10CQ1|MAD14_ORYSJ	285	5e-77	MADS-box transcription factor 14 OS=Oryza sativa subsp. japonica GN=MADS14 PE=1 SV=2
FL_2387 (LFMADS2)	5433	371.85	7	0.45	906	PI	1.03848e-80	gi|90200402|gb|ABD92703.1|	424.861	2.32386e-117	MADS box protein [Lilium longiflorum] &gt;gi|197690831|dbj|BAG69626.1| MADS-box transcription factor [Lilium formosanum x Lilium longiflorum] &gt;gi|338224225|gb|AEI88009.1| MADS box protein [Lilium longiflorum]	sp|Q40702|MADS2_ORYSJ	284	4e-77	MADS-box transcription factor 2 OS=Oryza sativa subsp. japonica GN=MADS2 PE=2 SV=1
FL_24238	146	12.47	6	0.49	726	AGL42	1.39871e-22	gi|758371898|ref|NP_001291998.1|	103.605	6.90053e-21	MADS-box transcription factor 50-like [Elaeis guineensis] &gt;gi|743828943|ref|XP_010934010.1| PREDICTED: MADS-box transcription factor 50-like isoform X4 [Elaeis guineensis] &gt;gi|743828947|ref|XP_010934012.1| PREDICTED: MADS-box transcription factor 50-like isoform X4 [Elaeis guineensis] &gt;gi|6635740|gb|AAF19968.1|AF207699_1 agamous-like MADS box protein OPMADS1 [Elaeis guineensis]	sp|Q9XJ60|MAD50_ORYSJ	87.4	6e-18	MADS-box transcription factor 50 OS=Oryza sativa subsp. japonica GN=MADS50 PE=2 SV=1
FL_25853	30	2.95	50	4.67	630	SOC1	2.96436e-40	gi|743854979|ref|XP_010941167.1|	172.17	1.01541e-41	PREDICTED: MADS-box protein SOC1-like isoform X1 [Elaeis guineensis] &gt;gi|743854981|ref|XP_010941168.1| PREDICTED: MADS-box protein SOC1-like isoform X1 [Elaeis guineensis]	sp|Q9XJ60|MAD50_ORYSJ	158	2e-39	MADS-box transcription factor 50 OS=Oryza sativa subsp. japonica GN=MADS50 PE=2 SV=1
FL_26543	21	2.35	98	10.43	553	SOC1	2.12316e-21	gi|695047105|ref|XP_009411419.1|	103.219	1.22254e-20	PREDICTED: MADS-box transcription factor 50-like isoform X1 [Musa acuminata subsp. malaccensis] &gt;gi|695047107|ref|XP_009411420.1| PREDICTED: MADS-box transcription factor 50-like isoform X1 [Musa acuminata subsp. malaccensis]	sp|O64645|SOC1_ARATH	89.4	2e-18	MADS-box protein SOC1 OS=Arabidopsis thaliana GN=SOC1 PE=1 SV=1
FL_28626	15	0.81	1684	85.88	1154	SVP	1.30226e-79	gi|58201617|gb|AAW66885.1|	291.582	4.40595e-77	MADS box transcription factor [Elaeis guineensis]	sp|Q9FVC1|SVP_ARATH	265	4e-71	MADS-box protein SVP OS=Arabidopsis thaliana GN=SVP PE=1 SV=1
FL_30367	12	1.27	42	4.23	584	SOC1	3.66841e-18	gi|695047105|ref|XP_009411419.1|	95.9005	2.12636e-18	PREDICTED: MADS-box transcription factor 50-like isoform X1 [Musa acuminata subsp. malaccensis] &gt;gi|695047107|ref|XP_009411420.1| PREDICTED: MADS-box transcription factor 50-like isoform X1 [Musa acuminata subsp. malaccensis]	sp|O64645|SOC1_ARATH	80.9	8e-16	MADS-box protein SOC1 OS=Arabidopsis thaliana GN=SOC1 PE=1 SV=1
FL_32542	9	0.64	45	3.06	866	SOC1	1.05668e-41	gi|482514620|gb|AGK07583.1|	144.821	7.87976e-41	SOC1 [Dendrobium hybrid cultivar]	sp|O64645|SOC1_ARATH	134	2e-36	MADS-box protein SOC1 OS=Arabidopsis thaliana GN=SOC1 PE=1 SV=1
FL_3393 (LFMADS4)	1067	62.18	44	2.43	1064	AG	1.96328e-101	gi|308223347|gb|ADO23651.1|	481.871	2.98458e-134	agamous-like 1 [Lilium formosanum] &gt;gi|628823835|gb|AHY82571.1| MADS-box protein 4 [Lilium formosanum]	sp|Q43585|AG_TOBAC	314	9e-86	Floral homeotic protein AGAMOUS OS=Nicotiana tabacum GN=AG1 PE=2 SV=1
FL_34280	1	0.12	11	1.21	951	AGL14	1.56247e-41	gi|743832226|ref|XP_010934920.1|	154.066	1.42816e-37	PREDICTED: MADS-box transcription factor 50-like isoform X1 [Elaeis guineensis] &gt;gi|743832230|ref|XP_010934921.1| PREDICTED: MADS-box transcription factor 50-like isoform X1 [Elaeis guineensis]	sp|O64645|SOC1_ARATH	134	3e-34	MADS-box protein SOC1 OS=Arabidopsis thaliana GN=SOC1 PE=1 SV=1
FL_4062 (LFMADS3)	2144	148.05	0	0	898	PI	9.7181e-94	gi|197690833|dbj|BAG69627.1|	67.3958	2.20921e-10	MADS-box transcription factor [Lilium formosanum x Lilium longiflorum] &gt;gi|338224227|gb|AEI88010.1| MADS box protein [Lilium longiflorum] &gt;gi|628823833|gb|AHY82570.1| MADS-box protein 3 [Lilium formosanum]	-	-	-	-
FL_45792	0	0	17	1.52	659	SOC1	7.51241e-70	gi|743777303|ref|XP_010919080.1|	244.202	3.3076e-63	PREDICTED: MADS-box protein SOC1-like isoform X1 [Elaeis guineensis]	sp|O64645|SOC1_ARATH	206	1e-53	MADS-box protein SOC1 OS=Arabidopsis thaliana GN=SOC1 PE=1 SV=1
FL_663 (LFMADS6)	15291	662.61	1	0.04	1431	SEP3	4.568e-102	gi|628823839|gb|AHY82573.1|	482.641	1.87344e-134	MADS-box protein 6 [Lilium formosanum]	sp|Q38694|AGL9_ARADE	369	3e-102	Agamous-like MADS-box protein AGL9 homolog OS=Aranda deborah PE=2 SV=1
FL_8247	1068	98.85	0	0	670	AGL6	7.76279e-54	gi|397529500|dbj|BAM34482.1|	212.231	5.59127e-54	MADS-box transcription factor [Alstroemeria ligtu subsp. ligtu]	sp|Q6EU39|MADS6_ORYSJ	191	9e-50	MADS-box transcription factor 6 OS=Oryza sativa subsp. japonica GN=MADS6 PE=1 SV=1
FL_8898	104	3.55	21	0.68	1819	AGL30	2.82958e-82	gi|743850173|ref|XP_010939817.1|	499.59	1.87633e-139	PREDICTED: MADS-box protein FLOWERING LOCUS C-like isoform X2 [Elaeis guineensis]	sp|Q9FUY6|JOIN_SOLLC	89.4	6e-18	MADS-box protein JOINTLESS OS=Solanum lycopersicum GN=J PE=1 SV=1
FL_9465	426	34	0	0	777	AG	5.2343e-101	gi|672447595|gb|AIJ29174.1|	439.884	1.07702e-121	AG-like MADS box protein [Lilium longiflorum]	sp|Q43585|AG_TOBAC	336	2e-92	Floral homeotic protein AGAMOUS OS=Nicotiana tabacum GN=AG1 PE=2 SV=1
FL_9662	298	27.26	124	10.76	678	AGL14	5.51181e-17	gi|413953049|gb|AFW85698.1|	74.3294	2.53693e-12	zea agamous4 [Zea mays]	sp|Q2V0P1|MAD58_ORYSJ	70.1	7e-13	MADS-box transcription factor 58 OS=Oryza sativa subsp. japonica GN=MADS58 PE=2 SV=1
