# Supplementary material for: Overexpression of Lilium formosanum MADS-box (LFMADS) Causing Floral Defects While Promoting Flowering in Arabidopsis thaliana, Whereas Only Affecting Floral Transition Time in Nicotiana tabacum
Source: Int J Mol Sci. 2018 Jul 29;19(8):2217. doi: 10.3390/ijms19082217 (PMC6121541; doi:10.3390/ijms19082217)
Supplement: Supplementary file 1 [file ijms-19-02217-s001.zip › ijms-329608 suppl/Table S6 06302018.xls]

## Sheet: 工作表1
Table S6. Primer sets used in this study.
Primer name	Sequences (5’-3’)1	Description
LFMADS1-F/EcoRI	GGAATTCATGGGGCGGGGAAAGAT	Plasmid construction, RT-PCR forward primer
LFMADS1-F/XbaI	GCTCTAGAATGGGGCGGGGAAAGAT	Plasmid construction, RT-PCR forward primer
LFMADS1-R/BamHI	CGGGATCCATTCAAGCCAGTCGGAGAT	Plasmid construction, RT-PCR reverse primer
LFMADS1-R/KpnI	GGGGTACCATTCAAGCCAGTCGGAGAT	Plasmid construction, RT-PCR reverse primer
LFMADS2-F/NdeI	GGAATTCCATATGGGCCGCGGCAAGATCGA	Plasmid construction, RT-PCR forward primer
LFMADS2-F/XbaI	GCTCTAGAATGGGCCGCGGCAAGATCGA	Plasmid construction, RT-PCR forward primer
LFMADS2-R/EcoRI	GGAATTCCTACTTGTCCTCATGTAAATTAG	Plasmid construction, RT-PCR reverse primer
LFMADS2-R/KpnI	GGGGTACCCTACTTGTCCTCATGTAAATTAG	Plasmid construction, RT-PCR reverse primer
LFMADS3-F/NdeI	GGAATTCCATATGATGGGTCGTGGCAAGATCGA	Plasmid construction, RT-PCR forward primer
LFMADS3-F/XbaI	GCTCTAGAATGGGTCGTGGCAAGATCGA	Plasmid construction, RT-PCR forward primer
LFMADS3-R/ECoRI	GGAATTCCTATATGCAAGTTCCATGTCCCT	Plasmid construction, RT-PCR reverse primer
LFMADS3-R/KpnI	GGGGTACCCTATATGCAAGTTCCATGTCCCT	Plasmid construction, RT-PCR reverse primer
LFMADS4-F/EcoRI	GGAATTCGAATGGGTAGGGGTAAGATAGAG	Plasmid construction, RT-PCR forward primer
LFMADS4-F/XbaI	GCTCTAGAATGGGTAGGGGTAAGATAGAG	Plasmid construction, RT-PCR forward primer
LFMADS4-R/BglII	GAAGATCTTTAACCTAGTTGGAGGGCAGTC	Plasmid construction, RT-PCR reverse primer
LFMADS4-R/KpnI	GGGGTACCTTAACCTAGTTGGAGGGCAGTC	Plasmid construction, RT-PCR reverse primer
LFMADS5-F/NdeI	GGAATTCCATATGATGGGGAGGGGAAAGATTGAGAT	Plasmid construction, RT-PCR forward primer
LFMADS5-F/XbaI	GCTCTAGAATGGGGAGGGGAAAGATTGAGAT	Plasmid construction, RT-PCR forward primer
LFMADS5-R/EcoRI	GGAATTCTCATGGAACTGAATCGTCTTTGG	Plasmid construction, RT-PCR reverse primer
LFMADS5-R/KpnI	GGGGTACCATGGAACTGAATCGTCTTTGG	Plasmid construction, RT-PCR reverse primer
LFMADS6-F/BamHI	CGGGATCCTCATGGGGCGGGGGAGAGTGGA	Plasmid construction, RT-PCR forward primer
LFMADS6-F/XbaI	GCTCTAGAATGGGGCGGGGGAGAGTGGA	Plasmid construction, RT-PCR forward primer
LFMADS6-R/EcoRI	GGAATTCTCTCATGCAAGCCATCCAGGCAAGTA	Plasmid construction, RT-PCR reverse primer
LFMADS6-R/KpnI	GGGGTACCATGCAAGCCATCCAGGCAAGTA	Plasmid construction, RT-PCR reverse primer
LFMADS7-F/NcoI	CATGCCATGGATGGGGAGGGGGAGGGTGGAGCTG	Plasmid construction, RT-PCR forward primer
LFMADS7-F/XbaI	GCTCTAGAATGGGGAGGGGGAGGGTGGAGCTG	Plasmid construction, RT-PCR forward primer
LFMADS7-R/EcoRI	GGAATTCTTACATCCATGCTGGAGCATAGTC	Plasmid construction, RT-PCR reverse primer
LFMADS7-R/KpnI	GGGGTACCTTACATCCATGCTGGAGCATAGTC	Plasmid construction, RT-PCR reverse primer
pi-1/F	GTTATCTGGCAAGAAACTATGGG	Check pi-1/pi-1 homozygous background, forward primer
pi-1/R	AGAATAATGACCTGAGCTCC	Check pi-1/pi-1 homozygous background, reverse primer
QRT-AP1-F	GCACCAAATCCAGCATCCTT	qRT-PCR forward primer
QRT-AP1-R	CAGACCACCCATGTTGAGAAAA	qRT-PCR forward primer
QRT-AP2-F	TCCCAATTCAAACCACCAAT	qRT-PCR forward primer
QRT-AP2-R	CGCCGGAAACAGTGAGAA	qRT-PCR forward primer
QRT-AP3-F	AAGAATCTCATACATGAGCTGGAA	qRT-PCR forward primer
QRT-AP3-R	TTGGTATCCAAGAACTGAGTCGT	qRT-PCR forward primer
QRT-PI-F	AAATCTGATGGCTGTCGAGCAC	qRT-PCR forward primer
QRT-PI-R	TCTGGTGGTCTCGGACTTTGTC	qRT-PCR forward primer
QRT-AG-F	TTCCCAAGAAAAATAAAACTTTCC	qRT-PCR forward primer
QRT-AG-R	TCTCCTCCTAGCTCCGATTG	qRT-PCR forward primer
QRT-SEP1-F	GAACAGAATGTTACCTACGCGC	qRT-PCR forward primer
QRT-SEP1-R	TCATCACCAAAACAGCAACCCA	qRT-PCR forward primer
QRT-SEP2-F	GATCAACAGAATATTGCCTATGG	qRT-PCR forward primer
QRT-SEP2--R	GCACACTGGATGGCTATATCCAA	qRT-PCR forward primer
QRT-SEP3-F	CTAAGACTAAGGTTAGCTGATGGGTA	qRT-PCR forward primer
QRT-SEP3-R	ATGATGACGACCGTAGTGATCAA	qRT-PCR forward primer
QRT-SEP4-F	TGGAGGACAGTGATGCAGCACTTA	qRT-PCR forward primer
QRT-SEP4-R	TGCCTTGTTGCTGTTGTTGATG	qRT-PCR forward primer
QRT-CO-F	ATGGCCGGTTCGCAAAGAGA	qRT-PCR forward primer
QRT-CO-R	TTGCCACAGGAGTATCAGAATG	qRT-PCR forward primer
QRT-FT-F	GGTGGAGAAGACCTCAGGAA	qRT-PCR forward primer
QRT-FT-R	GGTTGCTAGGACTTGGAACATC	qRT-PCR forward primer
QRT-FLC-F	AGCCAAGAAGACCGAACTCA	qRT-PCR forward primer
QRT-FLC-R	TTTGTCCAGCAGGTGACATC	qRT-PCR forward primer
QRT-FUL-F	TGCGTAACCTCCTCCAGAGAT	qRT-PCR forward primer
QRT-FUL-R	GTTCTACTCGTTCGTAGTGGTAGGAC	qRT-PCR forward primer
QRT-LFY-F	AAATGCCCCACCAAGGTGACGAAC	qRT-PCR forward primer
QRT-LFY-R	ACTCGCTCCTGATTTCTTCGCGTA	qRT-PCR forward primer
QRT-SOC1-F	ATGAATTCGCCAGCTCCAAT	qRT-PCR forward primer
QRT-SOC1-R	GCTTCATATTTCAAATGCTGCA	qRT-PCR forward primer
QRT-TUB2-F	TGGCATCAACTTTCATTGGA	qRT-PCR forward primer
QRT-TUB2-R	ATGTTGCTCTCCGCTTCTGT	qRT-PCR forward primer
NtSOC1-F	TGGCCTTCAACAGAGACAAG	qRT-PCR forward primer
NtSOC1-R	ACGCCTTATTCTGCACTGC	qRT-PCR forward primer
NtFUL-F	GCTCTTAAACACATTCGCTCAAG	qRT-PCR forward primer
NtFUL-R	CAACTCTTTCTCCCTCTCCTTC	qRT-PCR forward primer
NtCO-F	CCCTTAGCGGTGGTACTTTG	qRT-PCR forward primer
NtCO-R	TTCATCTATTGTCGTATCATCTGC	qRT-PCR forward primer
NFL2-F	AATCAGGTGTTCAGGTACGC	qRT-PCR forward primer
NFL2-R	TCGCTCCTTGAAAGCTCTTC	qRT-PCR forward primer
NtFT1-F	AAGCAACCCAAACCTGAGGGAGTATCTG	qRT-PCR forward primer
NtFT1-R	GCAGCAACAGGCGAATTGAGATTATGAAATCTC	qRT-PCR forward primer
NtFT2-F	AGATATCCCTGCAACCACAGAAGCAAC	qRT-PCR forward primer
NtFT2-R	AAACAGCGGCAACAGGCAAATTGAGAC	qRT-PCR forward primer
NtFT3-F	AATTGTCCACCAACCTAGGGTTGACGTG	qRT-PCR forward primer
NtFT3-R	CATTCACAACATCTCGAGTCAATTGTCGAAACAG	qRT-PCR forward primer
NtFT4-F	GATATCCCAGCAACTACAGATACAAG	qRT-PCR forward primer
NtFT4-R	GAAACGGGCAAACCAAGATTGTAAAC	qRT-PCR forward primer
NteIF4A10-F	CAATTGCTACCACCAAAGAT	qRT-PCR forward primer
NteIF4A10-R	AAAGGAGATCGGCCACATTGG	qRT-PCR forward primer
1 Restriction enzyme sites are shown in bold and underlined.
